# Supplementary material for: Retraction: Mansonella, including a Potential New Species, as Common Parasites in Children in Gabon
Source: PLoS Negl Trop Dis. 2026 Apr 7;20(4):e0014178. doi: 10.1371/journal.pntd.0014178 (PMC13056189; doi:10.1371/journal.pntd.0014178)
Supplement: S1 File — (XLSX) [file pntd.0014178.s001.xlsx]

## Sheet: Sheet1
DOI	Journal	Year	Title	Additional editorial action as of 24 February 2026
No DOI - PMID: 28337387	American Journal of Clinical and Experimental Immunology	2017	Pro- and anti-inflammatory cytokines in children with malaria in Franceville, Gabon.	N/A
https://doi.org/10.1093/cid/ciac937	Clinical Infectious Diseases	2022	Bartonella quintana Transmitted by Head Lice: An Outbreak of Trench Fever in Senegal.	N/A
https://doi.org/10.1007/s00284-016-1137-2	Current Microbiology	2016	Description of Gabonibacter massiliensis gen. nov., sp. nov., a New Member of the Family Porphyromonadaceae Isolated from the Human Gut Microbiota.	N/A
https://doi.org/10.3201/eid1911.130361	Emerging Infectious Diseases	2013	Common Epidemiology of Rickettsia felis Infection and Malaria, Africa	N/A
https://doi.org/10.3201/eid2110.141825	Emerging Infectious Diseases	2015	Possible Role of Rickettsia felis in Acute Febrile Illness among Children in Gabon.	N/A
https://doi.org/10.1007/s10654-015-0022-9	European Journal of Epidemiology	2015	The detection of vector-borne-disease-related DNA in human stool paves the way to large epidemiological studies.	N/A
https://doi.org/10.1016/j.ijid.2014.05.029	International Journal of Infectious Diseases	2014	Coxiella burnetii-positive PCR in febrile patients in rural and urban Africa.	N/A
https://doi.org/10.1099/ijsem.0.005888	International Journal of Systematic and Evolutionary Microbiology	2023	Bartonella raoultii sp. nov., isolated from infected rodents (Mastomys erythroleucus) in Senegal.	N/A
https://doi.org/10.1186/s12936-016-1469-1	Malaria Journal	2016	Malaria in urban, semi-urban and rural areas of southern of Gabon: comparison of the Pfmdr 1 and Pfcrt genotypes from symptomatic children.	Retraction (2025): https://doi.org/10.1186/s12936-025-05334-5
https://doi.org/10.1002/mbo3.638	MicrobiologyOpen	2019	Genome sequence and description of Gracilibacillus timonensis sp. nov. strain Marseille-P2481T, a moderate halophilic bacterium isolated from the human gut microflora.	EOC (2026): https://doi.org/10.1002/mbo3.70241
https://doi.org/10.1016/j.nmni.2015.11.007	New Microbes and New Infections	2016	Noncontiguous finished genome sequence and description of Kallipyga gabonensis sp. nov.	EOC (2024): https://doi.org/10.1016/j.nmni.2024.101360
https://doi.org/10.1016/j.nmni.2015.11.002	New Microbes and New Infections	2016	Noncontiguous finished genome sequence and description of Gabonia massiliensis gen. nov., sp. nov.	EOC (2024): https://doi.org/10.1016/j.nmni.2024.101359
https://doi.org/10.1016/j.nmni.2016.09.013	New Microbes and New Infections	2017	Discovery of a new species within Bacillus genus in a stool sample from Gabon: “Bacillus massiliogabonensis” sp. nov.	EOC (2024): https://doi.org/10.1016/j.nmni.2024.101302
https://doi.org/10.1016/j.nmni.2016.10.005	New Microbes and New Infections	2017	“Intestinimonas gabonensis” sp. nov., a new bacterium detected from a Gabonese stool specimen.	EOC (2024): https://doi.org/10.1016/j.nmni.2024.101330
https://doi.org/10.1016/j.nmni.2020.100718	New Microbes and New Infections	2020	Taxonogenomics description of Bacillus dakarensis sp. nov., Bacillus sinesaloumensis sp. nov. and Bacillus massiliogabonensis sp. nov., three new species isolated from human stools.	EOC (2024): https://doi.org/10.1016/j.nmni.2024.101397
https://doi.org/10.1051/parasite/2016032	Parasite	2016	Prevalence of malaria, prevention measures, and main clinical features in febrile children admitted to the Franceville Regional Hospital, Gabon.	N/A
https://doi.org/10.1371/journal.pntd.0004367	PLOS Neglected Tropical Diseases	2016	Multiple Pathogens Including Potential New Species in Tick Vectors in Côte d’Ivoire.	EOC (2022): https://doi.org/10.1371/journal.pntd.0010924
https://doi.org/10.4269/ajtmh.13-0629	The American Journal of Tropical Medicine and Hygiene	2014	Molecular Identification of Pathogenic Bacteria in Eschars from Acute Febrile Patients, Senegal.	N/A
https://doi.org/10.4269/ajtmh.15-0051	The American Journal of Tropical Medicine and Hygiene	2015	High Prevalence of Mansonella perstans Filariasis in Rural Senegal	N/A
https://doi.org/10.4269/ajtmh.14-0699	The American Journal of Tropical Medicine and Hygiene	2015	Molecular Detection of Fastidious and Common Bacteria as Well as Plasmodium spp. in Febrile and Afebrile Children in Franceville, Gabon.	N/A
https://doi.org/10.4269/ajtmh.15-0776	The American Journal of Tropical Medicine and Hygiene	2016	An Alternative Strategy of Preventive Control of Tick-Borne Relapsing Fever in Rural Areas of Sine-Saloum, Senegal.	N/A
https://doi.org/10.4269/ajtmh.15-0751	The American Journal of Tropical Medicine and Hygiene	2016	Co-circulation of Plasmodium and Bacterial DNAs in Blood of Febrile and Afebrile Children from Urban and Rural Areas in Gabon.	N/A
https://doi.org/10.1093/infdis/jiac282	The Journal of Infectious Diseases	2022	Booklice Liposcelis bostrychophila Naturally Infected by Rickettsia felis Cause Fever and Experimental Pneumonia in Mammals.	N/A
https://doi.org/10.1016/j.vetpar.2017.01.002	Veterinary Parasitology	2017	Molecular survey of Dirofilaria immitis and Dirofilaria repens by new real-time TaqMan® PCR assay in dogs and mosquitoes (Diptera: Culicidae) in Corsica (France).	N/A
